# Supplementary material for: Transcriptome and Phytochemical Analyses Provide New Insights Into Long Non-Coding RNAs Modulating Characteristic Secondary Metabolites of Oolong Tea (Camellia sinensis) in Solar-Withering
Source: Front Plant Sci. 2019 Dec 27;10:1638. doi: 10.3389/fpls.2019.01638 (PMC6941427; doi:10.3389/fpls.2019.01638)
Supplement: Supplementary file 10 [file Table_1.xls]

## Sheet: Sheet1
Supplementary Table S1. Primers used for qRT-PCR analyses.
Classification	Gene ID	Primer	Sequence (5'-3')
Flavonoid metabolism	CSA016076.1	Forward	CGGTTCTGGTCTCGCTTCT
		Reverse	GCCTGGATGGTGCTTCAATT
	CSA022101.1	Forward	CTTCGTCGCCGTAGTCCTT
		Reverse	CAAGTTGCGGTGGTTCAAGT
	CSA015903.1	Forward	CAAGCACCTCCAAGCATACG
		Reverse	GTAGTTCAGGCAACCCTTTCTT
	CSA024718.1	Forward	GGCATCTCTGATTGGAACTCTT
		Reverse	AACACGCACGCACTTGAC
	MTCONS_00060938	Forward	AAGCGTGACGGTGCGATT
		Reverse	CATGGCAAAGTAGCAGTCTCC
	CSA004930.1	Forward	GGAGGTGTTGTCTGAGGCTAT
		Reverse	GTTCTGGAATGTGGCGATTG
	MTCONS_00044513	Forward	CGACCAGAACGATTCCTACCT
		Reverse	AATAACTGGACCATACGCAACC
	MTCONS_00031810	Forward	TATGGAGCAGAGGTGGTGAAG
		Reverse	GAGGTCTGGTTGTGGACACT
	MTCONS_00092979	Forward	GTGCCTGGGTTTATGTACTGTC
		Reverse	AGAACTTGAACGCTTGTTGGAAC
	CSA000829.1	Forward	TGACCTCTCCAACATCTTCTCC
		Reverse	AGAACTCACGCCACACCTCC
	MTCONS_00086693	Forward	GCTGATCTGATGGTGGAAGG
		Reverse	CCTCTTCACACTGCTTGCTTT
	CSA010774.1	Forward	CTCATTCCAGCCTCCTCAAG
		Reverse	GCACACGCTTCCAACACAT
	CSA020376.1	Forward	CGCATTCCTGATAACCTTCCTC
		Reverse	AAGTCCACCAAGACCAACC
	CSA019604.1	Forward	TGGTCTGTTGAAGTCTCATGG
		Reverse	ATGTCAGCCGTTATGTTGTGTT
	CSA021003.1	Forward	GAGGCGATGAACGGTCTAAT
		Reverse	CTGAACCAACACCGCTAACC
	CSA008809.1	Forward	GGAGGTGAGGAAGACGGAAG
		Reverse	AGGCAAGAGCAAGTCAAGGT
	LTCONS_00054003	Forward	AACACGCTTGACTGCTTTCC
		Reverse	GGATCAGGTGAACAACGTCC
	LTCONS_00060939	Forward	AGAGGATGGCTGTGCTGAAG
		Reverse	ACAAATTCGAGGCTCAGTGG
	LTCONS_00056216	Forward	AAGTCGCAAAGCTTCAGTGG
		Reverse	TGATCAAATTCCATGTCGCT
	LTCONS_00044497	Forward	AGAGTCCCGTGTTAGTTCCG
		Reverse	CGAAAACCTACGGCGCTAG
	LTCONS_00031811	Forward	TCGTTCCCATCACTACTGTCC
		Reverse	TTCCTCCTGTCTCATGCCTT
	LTCONS_00001863	Forward	GTCACTCATCGTCTCATCGC
		Reverse	CGCTTGTTCAAGGCTTCATTC
	LTCONS_00000233	Forward	TATGCTCAACGTTGCTGGAG
		Reverse	ATCAGCTGTTCCTACCACGG
	LTCONS_00090121	Forward	ATGGGCAGCAAGAGACACAT
		Reverse	CCACAATCTCATGCCTTCTG
	LTCONS_00030131	Forward	AGCGCATAAAAGGGGTTCC
		Reverse	CATACGCATTAGTCCCACTGG
	LTCONS_00101116	Forward	CCCACGTAGAGCTTCAAGGT
		Reverse	ATACCTGAACCGAGAGCACC
Terpenoid metabolism	MTCONS_00098554	Forward	TTCACCTCTCCACACTTCCTAC
		Reverse	GCTTAATACCACTGCTGCTGAT
	CSA031231.1	Forward	TTGAAGCGGGTAAAGACATAGC
		Reverse	CCTCTGGCAAGCCTTGAATAC
	MTCONS_00095823	Forward	AGTCCCACCAACAAGTCAAGA
		Reverse	GCCAAGAAGCGGAAGATACTG
	MTCONS_00012675	Forward	CTACTGGTGCTGGACTTGGT
		Reverse	GAACATCCGAGCCAATCTCAC
	MTCONS_00024440	Forward	CGATGACCACCACTCCTCTC
		Reverse	TTCGGCTCAGCTTCCACAAC
	MTCONS_00002131	Forward	TGGCTCTGTTCTCATGTCTGT
		Reverse	GTCATCTGCTGGTGGAAGTTC
	CSA027533.1	Forward	TCGTGGTTCTGCCTGCTTT
		Reverse	CAGTTGCTACAGTCTCCTCATG
	MTCONS_00054647	Forward	GGACCATCCAGGAAGCAGTT
		Reverse	TTTGGGCAAGAACACGAGAAAT
	CSA009630.1	Forward	TCTCATGCACGACGACCTC
		Reverse	CGCCAATTCACCGATCACT
	CSA036178.1	Forward	GTTGTTCTTCTGCTTGGTCCTT
		Reverse	CAGTTGCTCCTCCACTACAGA
	CSA004241.1	Forward	ATCGGGAATGAAAGGAGGGTT
		Reverse	GTTTAGCAGGAGGCAGCAAAT
	CSA033887.1	Forward	CTGACATCGAAGGTGTTGACTC
		Reverse	CACAAGTCCATAGCGTCCATC
	MTCONS_00002297	Forward	CTCCTCCTCCTTCCGTTGTC
		Reverse	GCTGTGGCTCTGTAGCAATC
	CSA017167.1	Forward	TGCTCCGACTCCTGATCCT
		Reverse	CCAACCAGACGAAGAGATACCT
	MTCONS_00101060	Forward	CAATGCTTCAGATCAGGTGTC
		Reverse	TCCACATTCATAGTAGCGTCC
	MTCONS_00071582	Forward	CGAGGCAAGGTTCAGGTAGT
		Reverse	TTCATCCCAGTGCTTCTCATCT
	CSA030638.1	Forward	AAGTGTTCTTGGTTGGTCGTG
		Reverse	TCTCGTAACTCTTGCTCTCGT
	MTCONS_00043145	Forward	CCACCACCATCTCCACTACC
		Reverse	CACACTCCTCACTTCCTCCAAT
	LTCONS_00093140	Forward	GAGCCCCACAGATCTCCAT
		Reverse	TGATGCCCAAAACCCAAC
	LTCONS_00012676	Forward	TCTTGGCTGGTGGAGATGTT
		Reverse	ATTGGACTTTGGACCGGAGT
	LTCONS_00002173	Forward	GCTATTGTTCTGGTGGCGAC
		Reverse	CGGCTTGTAGTTTGTGGGTC
	LTCONS_00078708	Forward	GCAGTTAAGGCGTATGTCATTAC
		Reverse	CGGCCCTACACCTTGAAAC
	LTCONS_00039845	Forward	TGAGACTAGCAGCTTTCCGG
		Reverse	GGACACTGGCAAGCAAATG
	LTCONS_00025739	Forward	CCTTCTGACCATCTCTTGTTTTG
		Reverse	AGCGATACAATGCAGAGGTTG
	LTCONS_00091745	Forward	CAAGTCGTCGATGCACAGAG
		Reverse	TATCTGCCTCGCCTTCTCAG
	LTCONS_00092790	Forward	CTGGTGGTTTCGATGCTGT
		Reverse	CAAGAGAGAGAGTGGCGAGG
	LTCONS_00043160	Forward	TAATCCACCACTGCCCTCTC
		Reverse	GCCCAATGTATGTGTTAAGGC
JA/MeJA biosynthesis	CSA036050.1	Forward	TTGGATGCTCTCACCGACAT
		Reverse	CACGGCTTCATTGCTCTTCTT
	MTCONS_00093153	Forward	TGTGAACCGTTACTACCCAGAT
		Reverse	GGAGGCGAACCAGATGAT
	CSA023743.1	Forward	GTAGGAACAGCAGGTGAGAGTTT
		Reverse	CGCTTCGTAAACCGTTGATCT
	CSA017471.1	Forward	CTGCCTCCTCTGCTACACTC
		Reverse	GGTGGTAGTGGTGGTGAGTT
	CSA027386.1	Forward	CCATATCATCTACGAGCAAGCC
		Reverse	AATGTTCCACCACCTCCAGTAT
	MTCONS_00079947	Forward	ACCTCTTCCTGGCGTAACTG
		Reverse	CCTTCCCGTGTAACCTGTG
	MTCONS_00087178	Forward	AGTTCATCACGGAGCAAGACT
		Reverse	GTTCAGTTCCATCAGGCAGTG
	MTCONS_00008303	Forward	TCAGCACCAGTTGCACAGTC
		Reverse	TCCGTAATCTTCCGTTGACTC
	CSA008532.1	Forward	AGATCCTTCGGTGCTTCCAAT
		Reverse	GACAAGCCTCATTCACCACTG
	MTCONS_00101413	Forward	AAGTCTGAAGAGCAAGGTTAGC
		Reverse	CAGTGGTAGCAACTCTCTTCAGT
	CSA018958.1	Forward	CTGACTGAGCGAACCAACAC
		Reverse	CTTGAACGGCTTGAATGGAGT
	MTCONS_00003160	Forward	AGAGATTCGAAGGTGTTTGACG
		Reverse	CACACTGTTTATTCGACTCGCTC
	CSA034563.1	Forward	CTGGATTTGGAGTGGCTAGAGTT
		Reverse	TGCTGGCTCTGTAATGATGCTAT
	CSA014322.1	Forward	TCCAGTGTTTCAGTCCCTATGTG
		Reverse	ATTCCGCCAGTTCCTTCAAATTG
	LTCONS_00040667	Forward	CTGACCACATCCTCACTAATGG
		Reverse	GAGAATTATTGAGATGGCACTGG
	LTCONS_00087608	Forward	GCATTAGGGTGGCTGGACT
		Reverse	CCGCTTTAGGAACCTCGAG
	LTCONS_00035664	Forward	CTTTCAACAGCCTCCTCAGC
		Reverse	TTGTGAGTCGCCGGTAAGAT
	LTCONS_00032547	Forward	TCCAACCAGACCAATACCACT
		Reverse	ATGCCGCAGAGCTGTCTATT
	LTCONS_00064473	Forward	AAACTGAGCTTGGTCATGGC
		Reverse	ACCATTTCTGTTGCTGCTCC
	LTCONS_00087182	Forward	AATGCCATTGTTGCTACCG
		Reverse	TCGCGACATCAAGATTGCT
	LTCONS_00061187	Forward	CAAGCTACGATGGAAAGGTGT
		Reverse	TGGCCGATTCCTAGTTTCAG
eTM	LTCONS_00020084	Forward	ACCAGCCACCATCAATAGCT
		Reverse	AATGGCCACTGTTTCGCTAC
	LTCONS_00026271	Forward	GTTGGTGAGACTTGGCTTGG
		Reverse	GTCTGATCCCTCCACTTGCT
Reference genes	GAPDH	Forward	TTGGCATCGTTGAGGGTCT
		Reverse	CAGTGGGAACACGGAAAGC
	β-actin	Forward	GCCATCTTTGATTGGAATGG
		Reverse	GGTGCCACAACCTTGATCTT
	5.8S	Forward	AAATGCCCGACATTAAGCTG
		Reverse	TTGCAATTTCTCACCATCCA
	U6	Forward	GACATCCGATAAAATTGGAACG
		Reverse	TTGGACCATTTCTCGATTTGTG
miRNA	miR169d-5p_1		TAGCCAAGGATGACTTGCCT
	novel_miR44		TTAGTAGACTTGGCGGGGTTT
5'RLM-RACE	LOX	outer primer	CAAGATGGCATATTCAGGGTC
		inner primer	CAGATGATGGTAGTGAGGATAG
	ACX	outer primer	GATAGATGCGGCAAACTTCACC
		inner primer	GAGAGAGGTTGTGCAGAGTAGG
	5' RACE	outer primer	GCTGATGGCGATGAATGAACACTG
		inner primer	CGCGGATCCGAACACTGCGTTTGCTGGCTTTGATG
RT-PCR of miRNA	miR169d-5p_1	Forward	TAGCCAAGGATGACTTGCCT
		Reverse	ATTCTAGAGGCCGAGGCGGCCGACATGT
	novel_miR44	Forward	TTAGTAGACTTGGCGGGGTTT
		Reverse	ATTCTAGAGGCCGAGGCGGCCGACATGT
