# Supplementary material for: Transcriptome and Phytochemical Analyses Provide New Insights Into Long Non-Coding RNAs Modulating Characteristic Secondary Metabolites of Oolong Tea (Camellia sinensis) in Solar-Withering
Source: Front Plant Sci. 2019 Dec 27;10:1638. doi: 10.3389/fpls.2019.01638 (PMC6941427; doi:10.3389/fpls.2019.01638)
Supplement: Supplementary file 11 [file Table_2.xls]

## Sheet: Sheet1
Supplementary Table S2. Summary of sequencing reads after filtering.
Samples	Total number of raw reads	Total number of clean reads	Total number of clean bases	GC of read1	GC of read2	Q20 of read1	Q20 of read2	Q30 of read1	Q30 of read2
FL-1	130631670	126301690	12630169000	0.4404	0.4498	0.9903	0.9793	0.9723	0.9484
FL-2	130623402	126740456	12674045600	0.4355	0.4457	0.9908	0.9775	0.9735	0.9443
FL-3	130623560	127036990	12703699000	0.4316	0.4423	0.991	0.9784	0.974	0.9466
IW-1	130632064	125852706	12585270600	0.4356	0.444	0.9904	0.9793	0.9725	0.9485
IW-2	130622848	126561424	12656142400	0.4288	0.4358	0.9909	0.9762	0.9737	0.9416
IW-3	130631584	126345138	12634513800	0.4311	0.4398	0.9901	0.9755	0.9716	0.9395
SW-1	130631732	126861600	12686160000	0.4344	0.444	0.9901	0.9781	0.9719	0.9456
SW-2	128999654	126346240	12634624000	0.4278	0.4383	0.9908	0.9795	0.9735	0.9491
SW-3	130632540	127125590	12712559000	0.4325	0.4403	0.9908	0.9798	0.9735	0.95
