# Supplementary material for: Transcriptome and Phytochemical Analyses Provide New Insights Into Long Non-Coding RNAs Modulating Characteristic Secondary Metabolites of Oolong Tea (Camellia sinensis) in Solar-Withering
Source: Front Plant Sci. 2019 Dec 27;10:1638. doi: 10.3389/fpls.2019.01638 (PMC6941427; doi:10.3389/fpls.2019.01638)
Supplement: Supplementary file 13 [file Table_4.xls]

## Sheet: Sheet1
Supplementary Table S4. Correlation analysis of lncRNA-mRNA pairs related to flavonoid metabolic pathway and lignin metabolic pathway in FL, IW, and SW.
lncRNA ID	mRNA ID	lncRNA regulation type	Pearson correlation	Spearman correlation
LTCONS_00054003	CSA015903.1	trans-acting	0.8779	0.75
LTCONS_00060939	MTCONS_00060938	cis-acting	0.9114	0.8667
LTCONS_00044497	MTCONS_00044513	cis-acting	-0.6615	-0.6833
LTCONS_00056216	CSA004930.1	cis-acting	-0.7125	-0.6695
LTCONS_00031811	MTCONS_00031810	cis-acting	0.8838	0.6849
LTCONS_00065105	CSA000829.1	cis-acting	0.8082	0.8452
LTCONS_00029219	CSA005609.1	trans-acting	0.9765	0.7628
LTCONS_00030131	CSA021003.1	cis-acting	0.9192	0.85
LTCONS_00030131	MTCONS_00030126	cis-acting	0.842	0.6167
LTCONS_00055619	MTCONS_00030126	trans-acting	0.6142	0.6193
LTCONS_00038953	MTCONS_00038976	trans-acting	0.8792	0.7523
LTCONS_00051584	MTCONS_00051576	cis-acting	0.8452	0.8095
LTCONS_00062370	MTCONS_00062378	cis-acting	0.6018	0.8
LTCONS_00070350	MTCONS_00070351	cis-acting	0.9557	0.8199
LTCONS_00070352	MTCONS_00070351	cis-acting	0.9338	0.8452
LTCONS_00070352	MTCONS_00002944	trans-acting	0.9622	0.7448
LTCONS_00078356	MTCONS_00002944	trans-acting	0.9418	0.6702
LTCONS_00070352	MTCONS_00078355	trans-acting	0.9733	0.7615
LTCONS_00078356	MTCONS_00078355	cis-acting	0.975	0.8356
LTCONS_00070352	MTCONS_00085722	trans-acting	0.8925	0.8452
LTCONS_00078356	MTCONS_00085722	trans-acting	0.7569	0.7224
LTCONS_00078356	CSA027815.1	trans-acting	0.8876	0.6615
LTCONS_00078356	MTCONS_00032215	trans-acting	0.9847	0.6599
LTCONS_00101116	CSA008809.1	trans-acting	0.749	0.9167
LTCONS_00001863	CSA010774.1	cis-acting	0.8561	0.7628
LTCONS_00001866	CSA010774.1	cis-acting	0.794	0.6611
LTCONS_00001867	CSA010774.1	cis-acting	0.6395	0.7167
LTCONS_00024354	MTCONS_00024351	cis-acting	0.7469	0.9333
LTCONS_00085056	CSA000931.1	cis-acting	0.7794	0.85
LTCONS_00000233	CSA020376.1	cis-acting	-0.6331	-0.6833
LTCONS_00000244	CSA020376.1	cis-acting	-0.729	-0.85
LTCONS_00048373	CSA005610.1	cis-acting	0.84	0.7137
LTCONS_00048373	MTCONS_00048376	cis-acting	0.9711	0.9139
LTCONS_00064995	MTCONS_00064997	cis-acting	0.9627	0.9333
LTCONS_00064998	MTCONS_00064997	cis-acting	0.979	1
LTCONS_00064999	MTCONS_00064997	cis-acting	0.9973	0.9372
LTCONS_00064995	CSA008029.1	cis-acting	0.9752	0.7303
LTCONS_00064998	CSA008029.1	cis-acting	0.9909	0.7303
LTCONS_00064999	CSA008029.1	cis-acting	0.9733	0.7334
LTCONS_00066607	MTCONS_00066601	cis-acting	0.7189	0.728
LTCONS_00090121	CSA019604.1	cis-acting	0.9557	0.9958
LTCONS_00098914	MTCONS_00098912	cis-acting	0.9455	0.6946
LTCONS_00099973	MTCONS_00099976	cis-acting	0.6592	0.65
