# Supplementary material for: Transcriptome and Phytochemical Analyses Provide New Insights Into Long Non-Coding RNAs Modulating Characteristic Secondary Metabolites of Oolong Tea (Camellia sinensis) in Solar-Withering
Source: Front Plant Sci. 2019 Dec 27;10:1638. doi: 10.3389/fpls.2019.01638 (PMC6941427; doi:10.3389/fpls.2019.01638)
Supplement: Supplementary file 14 [file Table_5.xls]

## Sheet: Sheet1
Supplementary Table S5. Correlation analysis of lncRNAs and their targets based on expression profiles.
lncRNA ID	mRNA ID	Pearson correlation	Spearman correlation
LTCONS_00054003	CSA015903.1	0.667	0.817
LTCONS_00060939	MTCONS_00060938	0.932	0.917
LTCONS_00044497	MTCONS_00044513	-0.76	-0.683
LTCONS_00056216	CSA004930.1	-0.848	-0.8
LTCONS_00031811	MTCONS_00031810	0.999	0.988
LTCONS_00030131	CSA021003.1	0.99	0.983
LTCONS_00101116	CSA008809.1	0.795	0.95
LTCONS_00001863	CSA010774.1	0.885	0.967
LTCONS_00000233	CSA020376.1	-0.717	-0.633
LTCONS_00090121	CSA019604.1	0.979	0.917
LTCONS_00093140	MTCONS_00098554	0.8	0.85
LTCONS_00012676	MTCONS_00012675	0.777	0.717
LTCONS_00002173	MTCONS_00002130	-0.873	-0.683
LTCONS_00078708	CSA027533.1	-0.795	-0.8
LTCONS_00039845	CSA009630.1	-0.851	-0.801
LTCONS_00025739	CSA004241.1	-0.664	-0.739
LTCONS_00091745	CSA017167.1	-0.918	-0.8
LTCONS_00092790	MTCONS_00101060	0.981	0.91
LTCONS_00043160	MTCONS_00043145	-0.942	-0.783
LTCONS_00040667	CSA036050.1	0.823	0.917
LTCONS_00087608	CSA023743.1	-0.888	-0.683
LTCONS_00035664	CSA017471.1	-0.789	-0.8
LTCONS_00032547	CSA027386.1	0.944	0.867
LTCONS_00064473	MTCONS_00079947	0.801	0.902
LTCONS_00087182	MTCONS_00087178	-0.859	-0.803
LTCONS_00061187	CSA008532.1	0.884	0.915
