# Supplementary material for: Transcriptome and Phytochemical Analyses Provide New Insights Into Long Non-Coding RNAs Modulating Characteristic Secondary Metabolites of Oolong Tea (Camellia sinensis) in Solar-Withering
Source: Front Plant Sci. 2019 Dec 27;10:1638. doi: 10.3389/fpls.2019.01638 (PMC6941427; doi:10.3389/fpls.2019.01638)
Supplement: Supplementary file 15 [file Table_6.xls]

## Sheet: Sheet1
Supplementary Table S6. DEGs related to terpenoid metabolic pathway in FL, IW, and SW.
Gene ID	KO ID	EC Number	Annotation
CSA015963.1	K01662	2.2.1.7	1-deoxy-D-xylulose-5-phosphate synthase (DXS)
MTCONS_00029464	K01662	2.2.1.7	1-deoxy-D-xylulose-5-phosphate synthase (DXS)
MTCONS_00047249	K01662	2.2.1.7	1-deoxy-D-xylulose-5-phosphate synthase (DXS)
MTCONS_00040920	K01662	2.2.1.7	1-deoxy-D-xylulose-5-phosphate synthase (DXS)
MTCONS_00007660	K01662	2.2.1.7	1-deoxy-D-xylulose-5-phosphate synthase (DXS)
CSA012181.1	K01662	2.2.1.7	1-deoxy-D-xylulose-5-phosphate synthase (DXS)
MTCONS_00098554	K01662	2.2.1.7	1-deoxy-D-xylulose-5-phosphate synthase (DXS)
CSA031231.1	K00099	1.1.1.267	1-deoxy-D-xylulose 5-phosphate reductoisomerase (DXR)
MTCONS_00095823	K00991	2.7.7.60	2-C-methyl-D-erythritol 4-phosphate cytidylyltransferase (MCT)
MTCONS_00012675	K00919	2.7.1.148	4-diphosphocytidyl-2-C-methyl-D-erythritol kinase (CMK)
MTCONS_00024440	K01770	4.6.1.12	2-C-methyl-D-erythritol 2,4-cyclodiphosphate synthase (MDS)
CSA007329.1	K01770	4.6.1.12	2-C-methyl-D-erythritol 2,4-cyclodiphosphate synthase (MDS)
MTCONS_00002130	K03526	1.17.7.1	4-hydroxy-3-methylbut-2-enyl-diphosphate synthase (HDS)
CSA009890.1	K03526	1.17.7.1	4-hydroxy-3-methylbut-2-enyl-diphosphate synthase (HDS)
CSA023332.1	K03526	1.17.7.1	4-hydroxy-3-methylbut-2-enyl-diphosphate synthase (HDS)
MTCONS_00002131	K03526	1.17.7.1	4-hydroxy-3-methylbut-2-enyl-diphosphate synthase (HDS)
CSA027533.1	K03527	1.17.7.4	4-hydroxy-3-methylbut-2-enyl-diphosphate reductase (HDR)
MTCONS_00078699	K03527	1.17.7.4	4-hydroxy-3-methylbut-2-enyl-diphosphate reductase (HDR)
MTCONS_00054647	K01823	5.3.3.2	isopentenyl diphosphate isomerase (IDI)
CSA032720.1	K01823	5.3.3.2	isopentenyl diphosphate isomerase (IDI)
MTCONS_00026870	K01823	5.3.3.2	isopentenyl diphosphate isomerase (IDI)
MTCONS_00097582	K13789	2.5.1.29	geranylgeranyl diphosphate synthase (GGPPS)
CSA009630.1	K13789	2.5.1.29	geranylgeranyl diphosphate synthase (GGPPS)
CSA028013.1	K13789	2.5.1.29	geranylgeranyl diphosphate synthase (GGPPS)
CSA003415.1	K13789	2.5.1.29	geranylgeranyl diphosphate synthase (GGPPS)
CSA036178.1	K14066	2.5.1.1	geranyl diphosphate synthase (GPPS)
CSA004241.1	K00626	2.3.1.9	acetyl-CoA C-acetyltransferase (AACT)
CSA021564.1	K00626	2.3.1.9	acetyl-CoA C-acetyltransferase (AACT)
MTCONS_00096652	K00626	2.3.1.9	acetyl-CoA C-acetyltransferase (AACT)
MTCONS_00096653	K00626	2.3.1.9	acetyl-CoA C-acetyltransferase (AACT)
CSA009014.1	K01641	2.3.3.10	hydroxymethylglutaryl-CoA synthase (HMGS)
MTCONS_00042697	K01641	2.3.3.10	hydroxymethylglutaryl-CoA synthase (HMGS)
CSA033887.1	K01641	2.3.3.10	hydroxymethylglutaryl-CoA synthase (HMGS)
MTCONS_00002297	K00021	1.1.1.34	hydroxymethylglutaryl-CoA reductas (HMGR)
CSA005449.1	K00021	1.1.1.34	hydroxymethylglutaryl-CoA reductas (HMGR)
CSA018726.1	K00021	1.1.1.34	hydroxymethylglutaryl-CoA reductas (HMGR)
MTCONS_00013558	K00021	1.1.1.34	hydroxymethylglutaryl-CoA reductas (HMGR)
CSA021643.1	K00021	1.1.1.34	hydroxymethylglutaryl-CoA reductas (HMGR)
MTCONS_00013559	K00021	1.1.1.34	hydroxymethylglutaryl-CoA reductas (HMGR)
MTCONS_00013560	K00021	1.1.1.34	hydroxymethylglutaryl-CoA reductas (HMGR)
MTCONS_00013561	K00021	1.1.1.34	hydroxymethylglutaryl-CoA reductas (HMGR)
CSA017167.1	K00869	2.7.1.36	mevalonate kinase (MVK)
CSA017166.1	K00869	2.7.1.36	mevalonate kinase (MVK)
MTCONS_00101060	K00938	2.7.4.2	phosphomevalonate kinase (PMK)
MTCONS_00071582	K01597	4.1.1.33	mevalonate pyrophosphate decarboxylase (MDS)
CSA030638.1	K00787	2.5.1.10	farnesyl diphosphate synthase (FPS)
MTCONS_00043145	K15086	4.2.3.25	terpene synthase (TPS)
MTCONS_00043146	K15086	4.2.3.25	terpene synthase (TPS)
MTCONS_00091899	K15086	4.2.3.25	terpene synthase (TPS)
MTCONS_00043149	K15086	4.2.3.25	terpene synthase (TPS)
MTCONS_00063895	K12742	4.2.3.27	terpene synthase (TPS)
MTCONS_00063896	K12742	4.2.3.27	terpene synthase (TPS)
MTCONS_00044917	K14173	4.2.3.46	terpene synthase (TPS)
MTCONS_00010554	K14173	4.2.3.46	terpene synthase (TPS)
MTCONS_00044918	K14173	4.2.3.46	terpene synthase (TPS)
MTCONS_00091896	K14175	4.2.3.48	terpene synthase (TPS)
MTCONS_00008122	K14175	4.2.3.48	terpene synthase (TPS)
MTCONS_00091898	K14175	4.2.3.48	terpene synthase (TPS)
MTCONS_00091900	K14175	4.2.3.48	terpene synthase (TPS)
