# Supplementary material for: Transcriptome and Phytochemical Analyses Provide New Insights Into Long Non-Coding RNAs Modulating Characteristic Secondary Metabolites of Oolong Tea (Camellia sinensis) in Solar-Withering
Source: Front Plant Sci. 2019 Dec 27;10:1638. doi: 10.3389/fpls.2019.01638 (PMC6941427; doi:10.3389/fpls.2019.01638)
Supplement: Supplementary file 16 [file Table_7.xls]

## Sheet: Sheet1
Supplementary Table S7. DEGs related to JA/MeJA biosynthesis and signal transduction pathway in FL, IW, and SW.
Gene ID	KO ID	EC Number	Annotation
MTCONS_00093153	K00454	1.13.11.12	lipoxygenase (LOX)
CSA036050.1	K00454	1.13.11.12	lipoxygenase (LOX)
CSA012667.1	K00454	1.13.11.12	lipoxygenase (LOX)
CSA006404.1	K01723	4.2.1.92	allene oxide synthase (AOS)
CSA033206.1	K01723	4.2.1.92	allene oxide synthase (AOS)
CSA023743.1	K01723	4.2.1.92	allene oxide synthase (AOS)
MTCONS_00091337	K10525	5.3.99.6	allene oxide cyclase (AOC)
CSA017471.1	K10525	5.3.99.6	allene oxide cyclase (AOC)
CSA015544.1	K10525	5.3.99.6	allene oxide cyclase (AOC)
MTCONS_00035662	K10525	5.3.99.6	allene oxide cyclase (AOC)
MTCONS_00091338	K10525	5.3.99.6	allene oxide cyclase (AOC)
CSA029366.1	K05894	1.3.1.42	12-oxophytodienoic acid reductase (OPR)
CSA029367.1	K05894	1.3.1.42	12-oxophytodienoic acid reductase (OPR)
CSA027386.1	K05894	1.3.1.42	12-oxophytodienoic acid reductase (OPR)
MTCONS_00085025	K05894	1.3.1.42	12-oxophytodienoic acid reductase (OPR)
MTCONS_00093359	K05894	1.3.1.42	12-oxophytodienoic acid reductase (OPR)
CSA000654.1	K05894	1.3.1.42	12-oxophytodienoic acid reductase (OPR)
MTCONS_00091154	K05894	1.3.1.42	12-oxophytodienoic acid reductase (OPR)
MTCONS_00102773	K00232	1.3.3.6	acyl-CoA oxidase (ACX)
MTCONS_00079947	K00232	1.3.3.6	acyl-CoA oxidase (ACX)
MTCONS_00099905	K00232	1.3.3.6	acyl-CoA oxidase (ACX)
CSA005321.1	K00232	1.3.3.6	acyl-CoA oxidase (ACX)
MTCONS_00080183	K00232	1.3.3.6	acyl-CoA oxidase (ACX)
MTCONS_00008303	K00232	1.3.3.6	acyl-CoA oxidase (ACX)
CSA006867.1	K00232	1.3.3.6	acyl-CoA oxidase (ACX)
CSA032456.1	K00232	1.3.3.6	acyl-CoA oxidase (ACX)
CSA010150.1	K00232	1.3.3.6	acyl-CoA oxidase (ACX)
MTCONS_00009612	K00232	1.3.3.6	acyl-CoA oxidase (ACX)
MTCONS_00099906	K00232	1.3.3.6	acyl-CoA oxidase (ACX)
MTCONS_00008304	K00232	1.3.3.6	acyl-CoA oxidase (ACX)
MTCONS_00009613	K00232	1.3.3.6	acyl-CoA oxidase (ACX)
MTCONS_00087178	K00232	1.3.3.6	acyl-CoA oxidase (ACX)
MTCONS_00099907	K00232	1.3.3.6	acyl-CoA oxidase (ACX)
MTCONS_00008305	K00232	1.3.3.6	acyl-CoA oxidase (ACX)
MTCONS_00009614	K00232	1.3.3.6	acyl-CoA oxidase (ACX)
MTCONS_00064029	K00232	1.3.3.6	acyl-CoA oxidase (ACX)
MTCONS_00087179	K00232	1.3.3.6	acyl-CoA oxidase (ACX)
MTCONS_00099910	K00232	1.3.3.6	acyl-CoA oxidase (ACX)
MTCONS_00064030	K00232	1.3.3.6	acyl-CoA oxidase (ACX)
MTCONS_00099911	K00232	1.3.3.6	acyl-CoA oxidase (ACX)
CSA008532.1	K10527	4.2.1.17	enoyl-CoA hydratase/3-hydroxyacyl-CoA dehydrogenase (MFP2)
CSA008530.1	K10527	4.2.1.17	enoyl-CoA hydratase/3-hydroxyacyl-CoA dehydrogenase (MFP2)
MTCONS_00061183	K10527	4.2.1.17	enoyl-CoA hydratase/3-hydroxyacyl-CoA dehydrogenase (MFP2)
CSA008531.1	K10527	4.2.1.17	enoyl-CoA hydratase/3-hydroxyacyl-CoA dehydrogenase (MFP2)
MTCONS_00101413	K08241	2.1.1.141	jasmonate O-methyltransferase (JMT)
MTCONS_00016839	K14506	6.3.2.52	jasmonic acid-amino synthetase (JAR)
CSA018958.1	K14506	6.3.2.52	jasmonic acid-amino synthetase (JAR)
MTCONS_00031738	K14506	6.3.2.52	jasmonic acid-amino synthetase (JAR)
MTCONS_00031740	K14506	6.3.2.52	jasmonic acid-amino synthetase (JAR)
MTCONS_00003160	K10528	4.1.2.-	fatty acid hydroperoxide lyase (HPL)
CSA034563.1	K00001	1.1.1.1	alcohol dehydrogenase (ADH)
CSA014322.1	K13065	2.3.1.133	alcohol acetyltransferase (AAT)
