# Supplementary material for: Transcriptome and Phytochemical Analyses Provide New Insights Into Long Non-Coding RNAs Modulating Characteristic Secondary Metabolites of Oolong Tea (Camellia sinensis) in Solar-Withering
Source: Front Plant Sci. 2019 Dec 27;10:1638. doi: 10.3389/fpls.2019.01638 (PMC6941427; doi:10.3389/fpls.2019.01638)
Supplement: Supplementary file 17 [file Table_8.xls]

## Sheet: Sheet1
Supplementary Table S8. Correlation analysis of lncRNA-mRNA pairs related to terpenoid metabolic pathway in FL, IW, and SW.
lncRNA ID	mRNA ID	lncRNA regulation type	Pearson correlation	Spearman correlation
LTCONS_00093140	MTCONS_00098554	trans-acting	0.9163	0.7833
LTCONS_00012676	MTCONS_00012675	cis-acting	0.9014	0.8167
LTCONS_00002173	MTCONS_00002130	cis-acting	-0.7384	-0.7782
LTCONS_00002173	CSA023332.1	cis-acting	-0.684	-0.6862
LTCONS_00002173	MTCONS_00002131	cis-acting	-0.7384	-0.7782
LTCONS_00078708	CSA027533.1	cis-acting	-0.8389	-0.8356
LTCONS_00078708	MTCONS_00078699	cis-acting	-0.666	-0.7485
LTCONS_00097591	MTCONS_00097582	cis-acting	0.7454	0.7
LTCONS_00039845	CSA009630.1	cis-acting	-0.7698	-0.8167
LTCONS_00097591	CSA028013.1	cis-acting	0.9506	0.6778
LTCONS_00043301	CSA003415.1	cis-acting	-0.7478	-0.8
LTCONS_00025739	CSA004241.1	cis-acting	-0.7829	-0.8946
LTCONS_00091745	CSA017167.1	trans-acting	-0.6986	-0.7364
LTCONS_00069184	CSA017166.1	cis-acting	-0.7984	-0.7851
LTCONS_00092790	MTCONS_00101060	trans-acting	0.664	0.65
LTCONS_00043160	MTCONS_00043145	cis-acting	-0.7969	-0.7
LTCONS_00091959	MTCONS_00063895	trans-acting	0.9853	0.9818
LTCONS_00008120	MTCONS_00008122	cis-acting	0.9296	0.9344
LTCONS_00091959	MTCONS_00063896	trans-acting	0.976	0.9738
