# Supplementary material for: Transcriptome and Phytochemical Analyses Provide New Insights Into Long Non-Coding RNAs Modulating Characteristic Secondary Metabolites of Oolong Tea (Camellia sinensis) in Solar-Withering
Source: Front Plant Sci. 2019 Dec 27;10:1638. doi: 10.3389/fpls.2019.01638 (PMC6941427; doi:10.3389/fpls.2019.01638)
Supplement: Supplementary file 18 [file Table_9.xls]

## Sheet: Sheet1
Supplementary Table S9. Correlation analysis of lncRNA-mRNA pairs related to JA/MeJA biosynthesis and signal transduction pathway in FL, IW, and SW.
lncRNA ID	mRNA ID	lncRNA regulation type	Pearson correlation	Spearman correlation
LTCONS_00040667	CSA036050.1	cis-acting	0.7111	0.8476
LTCONS_00040668	CSA036050.1	cis-acting	0.7659	0.8787
LTCONS_00087608	CSA023743.1	cis-acting	-0.6309	-0.6833
LTCONS_00035664	CSA017471.1	cis-acting	-0.7716	-0.6444
LTCONS_00035664	MTCONS_00035662	cis-acting	-0.7716	-0.6444
LTCONS_00035741	CSA029366.1	trans-acting	0.9346	0.9833
LTCONS_00079546	CSA029366.1	cis-acting	0.9333	0.9667
LTCONS_00032547	CSA027386.1	cis-acting	0.8955	0.8167
LTCONS_00035740	CSA000654.1	trans-acting	0.6674	0.7557
LTCONS_00035741	MTCONS_00091154	trans-acting	0.6317	0.7167
LTCONS_00102772	MTCONS_00102773	cis-acting	0.6676	0.7699
LTCONS_00064473	MTCONS_00079947	trans-acting	0.7806	0.7197
LTCONS_00008329	MTCONS_00008303	cis-acting	0.6877	0.7699
LTCONS_00008329	CSA006867.1	cis-acting	0.609	0.7667
LTCONS_00016290	CSA010150.1	trans-acting	0.6803	0.7486
LTCONS_00081633	CSA010150.1	trans-acting	0.963	0.7486
LTCONS_00087182	MTCONS_00087178	cis-acting	-0.7987	-0.6109
LTCONS_00098659	MTCONS_00064029	trans-acting	0.7991	0.7
LTCONS_00087182	MTCONS_00087179	cis-acting	-0.9291	-0.7334
LTCONS_00064050	MTCONS_00064030	cis-acting	0.7896	0.77
LTCONS_00064051	MTCONS_00064030	cis-acting	0.6028	0.7668
LTCONS_00061187	CSA008532.1	cis-acting	0.6517	0.7459
