# Supplementary material for: Transcriptome and Phytochemical Analyses Provide New Insights Into Long Non-Coding RNAs Modulating Characteristic Secondary Metabolites of Oolong Tea (Camellia sinensis) in Solar-Withering
Source: Front Plant Sci. 2019 Dec 27;10:1638. doi: 10.3389/fpls.2019.01638 (PMC6941427; doi:10.3389/fpls.2019.01638)
Supplement: Supplementary file 19 [file Table_10.xls]

## Sheet: Sheet1
Supplementary Table S10. Summary of lncRNA-miRNA pairs related to flavonoid metabolic pathway, terpenoid metabolic pathway, and JA/MeJA biosynthesis and signal transduction pathway in FL, IW, and SW.
lncRNA ID	miRNA ID	Expectation	Inhibition type
LTCONS_00044497	novel_miR8	0.5	Cleavage
LTCONS_00044497	novel_miR26	1.5	Cleavage
LTCONS_00065105	miR396h	3	Cleavage
LTCONS_00065105	miR396a-5p	3.5	Cleavage
LTCONS_00065105	miR396b-5p	3.5	Cleavage
LTCONS_00065105	miR396b	3.5	Cleavage
LTCONS_00038953	miR397_1	3.5	Cleavage
LTCONS_00038953	miR397a_5	3.5	Cleavage
LTCONS_00000233	miR157a-5p	4	Translation
LTCONS_00070352	novel_miR14	4	Cleavage
LTCONS_00056216	novel_miR52	4	Cleavage
LTCONS_00085056	novel_miR6	4	Cleavage
LTCONS_00044497	novel_miR8	4	Translation
LTCONS_00000233	miR157d	4.5	Translation
LTCONS_00029219	miR164a_1	4.5	Cleavage
LTCONS_00000233	miR172a_2	4.5	Cleavage
LTCONS_00000233	miR172a_3	4.5	Cleavage
LTCONS_00000233	miR172c-3p	4.5	Cleavage
LTCONS_00000233	miR2673a	4.5	Translation
LTCONS_00078356	miR397_1	4.5	Cleavage
LTCONS_00078356	miR397a_5	4.5	Cleavage
LTCONS_00000244	miR399e_3	4.5	Cleavage
LTCONS_00000233	novel_miR22	4.5	Cleavage
LTCONS_00044497	novel_miR8	4.5	Cleavage
LTCONS_00078356	miR156b_1	5	Cleavage
LTCONS_00024354	miR159a_1	5	Cleavage
LTCONS_00064995	miR159a_1	5	Cleavage
LTCONS_00000244	miR164_1	5	Cleavage
LTCONS_00001863	miR164a_1	5	Cleavage
LTCONS_00001866	miR164a_1	5	Cleavage
LTCONS_00000233	miR172a_1	5	Cleavage
LTCONS_00000233	miR172b	5	Cleavage
LTCONS_00000233	miR172d_2	5	Translation
LTCONS_00085056	miR172d_2	5	Translation
LTCONS_00000233	miR172g-3p	5	Cleavage
LTCONS_00056216	miR395d	5	Cleavage
LTCONS_00054003	miR395i	5	Cleavage
LTCONS_00054003	miR395p-3p	5	Cleavage
LTCONS_00001866	miR396g	5	Cleavage
LTCONS_00001863	miR396g	5	Cleavage
LTCONS_00029219	miR397_1	5	Cleavage
LTCONS_00029219	miR397a_5	5	Cleavage
LTCONS_00064998	miR398	5	Cleavage
LTCONS_00064998	miR398a-3p_1	5	Cleavage
LTCONS_00066607	miR399a_5	5	Cleavage
LTCONS_00054003	miR4995	5	Translation
LTCONS_00001866	miR5532	5	Cleavage
LTCONS_00001863	miR5532	5	Cleavage
LTCONS_00000233	miR858b	5	Cleavage
LTCONS_00044497	novel_miR26	5	Cleavage
LTCONS_00000244	novel_miR26	5	Cleavage
LTCONS_00064998	novel_miR41	5	Cleavage
LTCONS_00064999	novel_miR52	5	Cleavage
LTCONS_00048373	novel_miR6	5	Cleavage
LTCONS_00002173	miR156c_3	4	Cleavage
LTCONS_00012676	miR156c	4	Cleavage
LTCONS_00039845	miR395i	4	Cleavage
LTCONS_00039845	miR395p-3p	4	Cleavage
LTCONS_00091745	miR399e_3	4	Cleavage
LTCONS_00078708	miR4414a-5p	4	Translation
LTCONS_00012676	miR535d	4	Cleavage
LTCONS_00039845	miR858b	4	Cleavage
LTCONS_00043301	novel_miR14	4	Cleavage
LTCONS_00069184	miR156a-5p	4.5	Cleavage
LTCONS_00069184	miR156a	4.5	Cleavage
LTCONS_00002173	miR156c	4.5	Cleavage
LTCONS_00039845	miR164_1	4.5	Cleavage
LTCONS_00039845	miR395a_1	4.5	Cleavage
LTCONS_00039845	miR395a_4	4.5	Cleavage
LTCONS_00039845	miR395b_2	4.5	Cleavage
LTCONS_00039845	miR395d	4.5	Cleavage
LTCONS_00012676	miR156	5	Cleavage
LTCONS_00012676	miR156a-5p	5	Cleavage
LTCONS_00012676	miR156a	5	Cleavage
LTCONS_00092790	miR156c_3	5	Cleavage
LTCONS_00012676	miR156f-5p	5	Cleavage
LTCONS_00002173	miR160d-3p	5	Cleavage
LTCONS_00093140	miR164_1	5	Cleavage
LTCONS_00043301	miR168a-3p_1	5	Cleavage
LTCONS_00043301	miR168a-3p	5	Cleavage
LTCONS_00008120	miR2673a	5	Cleavage
LTCONS_00025739	miR390a-5p	5	Cleavage
LTCONS_00025739	miR390e	5	Cleavage
LTCONS_00012676	miR396-3p_1	5	Cleavage
LTCONS_00025739	miR396g-5p_1	5	Cleavage
LTCONS_00091745	miR399a_2	5	Cleavage
LTCONS_00091745	miR828a	5	Cleavage
LTCONS_00035664	miR1511_1	2	Cleavage
LTCONS_00035664	miR1863	2	Cleavage
LTCONS_00035664	miR8155	3.5	Cleavage
LTCONS_00035741	miR156g_1	4	Cleavage
LTCONS_00035740	miR156g_1	4	Cleavage
LTCONS_00040668	miR535a_1	4	Cleavage
LTCONS_00035740	miR157d	4.5	Cleavage
LTCONS_00035741	miR157d	4.5	Cleavage
LTCONS_00064473	miR172a_2	4.5	Cleavage
LTCONS_00064473	miR172a_3	4.5	Cleavage
LTCONS_00064473	miR172c-3p	4.5	Cleavage
LTCONS_00079546	miR395i	4.5	Cleavage
LTCONS_00035664	miR396c_1	4.5	Cleavage
LTCONS_00040668	miR535d	4.5	Cleavage
LTCONS_00098659	miR5532	4.5	Cleavage
LTCONS_00035741	miR156b_1	5	Cleavage
LTCONS_00035740	miR156b_1	5	Cleavage
LTCONS_00061187	miR156b_1	5	Cleavage
LTCONS_00035741	miR157a-5p	5	Translation
LTCONS_00035740	miR157a-5p	5	Translation
LTCONS_00087182	miR157a-5p	5	Cleavage
LTCONS_00035741	miR159a_1	5	Cleavage
LTCONS_00035740	miR159a_1	5	Cleavage
LTCONS_00035741	miR169e_3	5	Cleavage
LTCONS_00064473	miR172a_1	5	Cleavage
LTCONS_00102772	miR172b-5p_3	5	Cleavage
LTCONS_00064473	miR172b	5	Cleavage
LTCONS_00064473	miR172g-3p	5	Cleavage
LTCONS_00102772	miR2673a	5	Cleavage
LTCONS_00035664	miR319_1	5	Cleavage
LTCONS_00035664	miR319_2	5	Cleavage
LTCONS_00035664	miR319a-3p	5	Cleavage
LTCONS_00035664	miR319a_1	5	Cleavage
LTCONS_00035664	miR319a	5	Cleavage
LTCONS_00035664	miR319a	5	Translation
LTCONS_00035664	miR319c_3	5	Cleavage
LTCONS_00035664	miR319c_3	5	Translation
LTCONS_00064051	miR394a_1	5	Cleavage
LTCONS_00064051	miR394a	5	Cleavage
LTCONS_00079546	miR395a_1	5	Cleavage
LTCONS_00079546	miR395a_4	5	Cleavage
LTCONS_00035741	miR395i	5	Cleavage
LTCONS_00035741	miR5368	5	Cleavage
LTCONS_00035740	miR5368	5	Cleavage
LTCONS_00035741	novel_miR43	5	Cleavage
LTCONS_00035740	novel_miR43	5	Cleavage
