# Supplementary material for: Transcriptome and Phytochemical Analyses Provide New Insights Into Long Non-Coding RNAs Modulating Characteristic Secondary Metabolites of Oolong Tea (Camellia sinensis) in Solar-Withering
Source: Front Plant Sci. 2019 Dec 27;10:1638. doi: 10.3389/fpls.2019.01638 (PMC6941427; doi:10.3389/fpls.2019.01638)
Supplement: Supplementary file 20 [file Table_11.xls]

## Sheet: Sheet1
Supplementary Table S11. Summary of mRNA-miRNA pairs related to flavonoid metabolic pathway, terpenoid metabolic pathway, and JA/MeJA biosynthesis and signal transduction pathway in FL, IW, and SW.
mRNA ID	miRNA ID	Expectation	Inhibition type
CSA029775.1	miR168a-3p_1	2.5	Cleavage
CSA024718.1	miR168a-3p_1	2.5	Cleavage
CSA006950.1	miR396h	2.5	Cleavage
CSA032745.1	miR164_1	3	Cleavage
MTCONS_00000269	miR168a-3p_1	3	Cleavage
CSA029773.1	miR168a-3p_1	3	Cleavage
MTCONS_00062378	miR172b_4	3.5	Cleavage
CSA006950.1	miR396a-5p	3.5	Cleavage
CSA006950.1	miR396b-5p	3.5	Cleavage
CSA006950.1	miR396b	3.5	Cleavage
MTCONS_00024351	miR396c_1	3.5	Cleavage
CSA004850.1	miR396c_1	3.5	Cleavage
CSA022101.1	novel_miR34	3.5	Cleavage
MTCONS_00048376	miR1511_1	4	Cleavage
CSA005610.1	miR1511_1	4	Cleavage
MTCONS_00087490	miR156b_1	4	Cleavage
CSA014391.1	miR164_1	4	Cleavage
CSA024718.1	miR168a-3p	4	Cleavage
CSA029775.1	miR168a-3p	4	Cleavage
CSA026158.1	miR169b	4	Cleavage
MTCONS_00009653	miR169b	4	Cleavage
CSA026158.1	miR169d-5p_1	4	Cleavage
MTCONS_00009653	miR169d-5p_1	4	Cleavage
CSA026158.1	miR169f.1	4	Cleavage
MTCONS_00009653	miR169f.1	4	Cleavage
MTCONS_00009653	miR169g	4	Cleavage
CSA026158.1	miR169g	4	Cleavage
MTCONS_00009653	miR169h_2	4	Cleavage
CSA026158.1	miR169h_2	4	Cleavage
MTCONS_00009653	miR169m	4	Cleavage
CSA026158.1	miR169m	4	Cleavage
CSA026158.1	miR169r-5p	4	Cleavage
MTCONS_00009653	miR169r-5p	4	Cleavage
MTCONS_00092514	miR171e-5p	4	Cleavage
CSA008963.1	miR172b-5p_1	4	Cleavage
MTCONS_00087490	miR172b-5p_1	4	Cleavage
CSA008405.1	miR172b-5p_1	4	Cleavage
CSA008963.1	miR172c-5p	4	Cleavage
MTCONS_00087490	miR172c-5p	4	Cleavage
CSA008405.1	miR172c-5p	4	Cleavage
CSA008201.1	miR172d_2	4	Cleavage
MTCONS_00024759	miR393a-3p_2	4	Cleavage
CSA008358.1	miR394a_1	4	Translation
CSA008358.1	miR394a	4	Translation
CSA032883.1	miR395b_2	4	Cleavage
CSA032883.1	miR395d	4	Cleavage
MTCONS_00037391	miR395i	4	Cleavage
MTCONS_00037391	miR395p-3p	4	Cleavage
CSA008619.1	miR396g-3p	4	Cleavage
MTCONS_00033221	miR396g	4	Cleavage
MTCONS_00033222	miR396g	4	Cleavage
MTCONS_00099976	miR396g	4	Cleavage
MTCONS_00099975	miR396g	4	Cleavage
CSA019604.1	miR397_1	4	Cleavage
CSA019604.1	miR397a_5	4	Cleavage
MTCONS_00007750	miR477h	4	Cleavage
MTCONS_00060938	novel_miR22	4	Cleavage
CSA008201.1	novel_miR27	4	Translation
CSA027815.1	novel_miR33	4	Cleavage
MTCONS_00087490	miR156g_1	4.5	Cleavage
MTCONS_00087490	miR157d	4.5	Cleavage
CSA016076.1	miR160a-3p_2	4.5	Cleavage
CSA020376.1	miR164_1	4.5	Cleavage
CSA029773.1	miR168a-3p	4.5	Cleavage
MTCONS_00000269	miR168a-3p	4.5	Cleavage
CSA027578.1	miR171b_3	4.5	Cleavage
CSA000829.1	miR171e-5p	4.5	Translation
MTCONS_00094683	miR171e-5p	4.5	Cleavage
CSA008201.1	miR172a_1	4.5	Cleavage
CSA008201.1	miR172a_2	4.5	Cleavage
CSA008201.1	miR172a_3	4.5	Cleavage
MTCONS_00032215	miR172b_4	4.5	Cleavage
CSA008201.1	miR172c-3p	4.5	Cleavage
MTCONS_00071366	miR172d_2	4.5	Cleavage
MTCONS_00071366	miR172e-3p_1	4.5	Translation
MTCONS_00094929	miR172j	4.5	Cleavage
MTCONS_00024759	miR2673a	4.5	Cleavage
CSA006950.1	miR2673a	4.5	Cleavage
CSA008358.1	miR2673a	4.5	Cleavage
CSA035082.1	miR2673a	4.5	Cleavage
CSA011508.1	miR2673a	4.5	Cleavage
CSA020720.1	miR319_1	4.5	Cleavage
MTCONS_00005860	miR319_1	4.5	Cleavage
MTCONS_00008533	miR319_1	4.5	Cleavage
MTCONS_00005860	miR319_2	4.5	Cleavage
MTCONS_00008533	miR319_2	4.5	Cleavage
CSA020720.1	miR319a-3p	4.5	Cleavage
MTCONS_00005860	miR319a-3p	4.5	Cleavage
MTCONS_00008533	miR319a-3p	4.5	Cleavage
CSA020720.1	miR319a_1	4.5	Cleavage
MTCONS_00005860	miR319a_1	4.5	Cleavage
MTCONS_00008533	miR319a_1	4.5	Cleavage
MTCONS_00008533	miR319a	4.5	Cleavage
MTCONS_00008533	miR319c_3	4.5	Cleavage
MTCONS_00037391	miR395a_1	4.5	Cleavage
MTCONS_00098912	miR395a_1	4.5	Cleavage
MTCONS_00037391	miR395a_4	4.5	Cleavage
MTCONS_00098912	miR395a_4	4.5	Cleavage
MTCONS_00037391	miR395b_2	4.5	Cleavage
MTCONS_00037391	miR395d	4.5	Cleavage
MTCONS_00024351	miR396a-3p	4.5	Translation
CSA004850.1	miR396a-3p	4.5	Translation
CSA008619.1	miR396a-3p	4.5	Cleavage
CSA004850.1	miR396g-3p	4.5	Translation
MTCONS_00024351	miR396g-3p	4.5	Translation
CSA006950.1	miR396g-5p_1	4.5	Cleavage
CSA036047.1	miR396g	4.5	Cleavage
MTCONS_00008533	miR396h	4.5	Cleavage
MTCONS_00078355	miR399a_5	4.5	Cleavage
MTCONS_00062734	miR399e_3	4.5	Cleavage
MTCONS_00062735	miR399e_3	4.5	Cleavage
CSA002499.1	miR399e_3	4.5	Cleavage
MTCONS_00081440	miR403-3p_1	4.5	Cleavage
CSA028450.1	miR477h	4.5	Cleavage
CSA028450.1	miR4995	4.5	Cleavage
CSA006950.1	miR6291a	4.5	Cleavage
CSA035082.1	miR6291a	4.5	Cleavage
MTCONS_00062357	miR845	4.5	Cleavage
MTCONS_00062358	miR845	4.5	Cleavage
MTCONS_00060938	novel_miR14	4.5	Cleavage
CSA010774.1	novel_miR14	4.5	Cleavage
MTCONS_00081438	novel_miR34	4.5	Cleavage
MTCONS_00031810	novel_miR34	4.5	Cleavage
CSA012133.1	novel_miR34	4.5	Cleavage
CSA008201.1	novel_miR40	4.5	Translation
CSA002127.1	novel_miR43	4.5	Cleavage
CSA009568.1	novel_miR55	4.5	Cleavage
MTCONS_00081438	miR1128_1	5	Cleavage
MTCONS_00000123	miR1446a	5	Cleavage
CSA020376.1	miR1511_1	5	Cleavage
MTCONS_00081440	miR156b_1	5	Cleavage
CSA023049.1	miR156b_1	5	Cleavage
CSA008963.1	miR156g_1	5	Cleavage
CSA001158.1	miR157a-5p	5	Cleavage
MTCONS_00008533	miR159a_1	5	Cleavage
CSA035738.1	miR159a_1	5	Cleavage
MTCONS_00044470	miR160	5	Translation
CSA012133.1	miR160a-3p_2	5	Cleavage
MTCONS_00005860	miR164_1	5	Translation
CSA008965.1	miR164_1	5	Cleavage
MTCONS_00060938	miR164a_1	5	Cleavage
CSA006950.1	miR164a_1	5	Cleavage
MTCONS_00060938	miR167a-5p	5	Translation
MTCONS_00060938	miR167a_2	5	Translation
MTCONS_00060938	miR167a	5	Translation
MTCONS_00060938	miR167d-5p	5	Translation
MTCONS_00060938	miR167d_1	5	Translation
CSA022024.1	miR168_1	5	Cleavage
MTCONS_00030126	miR168a-3p_1	5	Cleavage
MTCONS_00009653	miR169a-5p	5	Cleavage
CSA026158.1	miR169a-5p	5	Cleavage
MTCONS_00009653	miR169b-5p	5	Cleavage
CSA026158.1	miR169b-5p	5	Cleavage
MTCONS_00025256	miR169e_3	5	Cleavage
MTCONS_00009653	miR169v_1	5	Cleavage
CSA026158.1	miR169v_1	5	Cleavage
MTCONS_00025256	miR171d_1	5	Translation
MTCONS_00025256	miR171f_3	5	Translation
MTCONS_00025256	miR172a_1	5	Cleavage
MTCONS_00071366	miR172a_1	5	Cleavage
MTCONS_00062378	miR172a_2	5	Cleavage
MTCONS_00031810	miR172a_2	5	Cleavage
MTCONS_00062378	miR172a_3	5	Cleavage
MTCONS_00031810	miR172a_3	5	Cleavage
MTCONS_00094683	miR172b-5p_1	5	Cleavage
CSA001158.1	miR172b-5p_1	5	Cleavage
MTCONS_00062378	miR172b-5p_3	5	Cleavage
CSA008963.1	miR172b-5p_3	5	Cleavage
MTCONS_00087490	miR172b-5p_3	5	Cleavage
CSA008405.1	miR172b-5p_3	5	Cleavage
MTCONS_00094683	miR172b_4	5	Translation
CSA008201.1	miR172b	5	Cleavage
MTCONS_00062378	miR172b	5	Cleavage
CSA003707.1	miR172b	5	Translation
MTCONS_00062378	miR172c-3p	5	Cleavage
MTCONS_00031810	miR172c-3p	5	Cleavage
MTCONS_00094683	miR172c-5p	5	Cleavage
CSA001158.1	miR172c-5p	5	Cleavage
CSA000931.1	miR172d_2	5	Cleavage
MTCONS_00062378	miR172e-3p_1	5	Cleavage
MTCONS_00062378	miR172g-3p	5	Cleavage
CSA008201.1	miR172g-3p	5	Cleavage
CSA003707.1	miR172g-3p	5	Translation
CSA015903.1	miR172j	5	Cleavage
CSA016481.1	miR2673a	5	Cleavage
CSA026568.1	miR2673a	5	Cleavage
CSA020720.1	miR319a	5	Cleavage
CSA020720.1	miR319c_3	5	Cleavage
CSA001007.1	miR3711	5	Translation
MTCONS_00005860	miR390a-5p	5	Cleavage
CSA003707.1	miR394a_1	5	Translation
CSA003707.1	miR394a	5	Translation
CSA008963.1	miR395p-3p	5	Translation
CSA005213.1	miR395p-3p	5	Translation
CSA008960.1	miR395p-3p	5	Translation
CSA008619.1	miR396-3p_1	5	Translation
MTCONS_00054532	miR396-3p_1	5	Translation
MTCONS_00020170	miR396a-3p_2	5	Cleavage
MTCONS_00020170	miR396b-3p_1	5	Cleavage
CSA032745.1	miR396b-5p	5	Cleavage
CSA019604.1	miR396b-5p	5	Cleavage
MTCONS_00000123	miR396c_1	5	Cleavage
MTCONS_00030126	miR396g-3p	5	Translation
CSA021003.1	miR396g-3p	5	Translation
MTCONS_00062378	miR396g	5	Cleavage
MTCONS_00032215	miR396g	5	Cleavage
CSA000931.1	miR397_1	5	Cleavage
CSA002127.1	miR397_1	5	Cleavage
CSA000931.1	miR397a_5	5	Cleavage
CSA002127.1	miR397a_5	5	Cleavage
MTCONS_00078355	miR399b	5	Cleavage
CSA036047.1	miR399e_3	5	Cleavage
MTCONS_00078355	miR399j_2	5	Cleavage
MTCONS_00078355	miR403-3p_1	5	Translation
MTCONS_00070351	miR408b_1	5	Cleavage
MTCONS_00070351	miR408d	5	Cleavage
CSA000829.1	miR477h	5	Cleavage
CSA016076.1	miR477h	5	Cleavage
CSA028450.1	miR477h	5	Cleavage
CSA001158.1	miR828a_1	5	Cleavage
MTCONS_00008533	miR845	5	Cleavage
MTCONS_00005860	miR845	5	Cleavage
MTCONS_00081440	novel_miR16	5	Cleavage
CSA000829.1	novel_miR24	5	Cleavage
CSA001158.1	novel_miR39	5	Cleavage
CSA027578.1	novel_miR54	5	Cleavage
MTCONS_00030126	novel_miR54	5	Cleavage
CSA021003.1	novel_miR54	5	Cleavage
CSA002127.1	novel_miR54	5	Cleavage
CSA009890.1	miR172b-5p_3	4	Cleavage
MTCONS_00002131	miR172b-5p_3	4	Cleavage
MTCONS_00002130	miR172b-5p_3	4	Cleavage
CSA023332.1	miR172b-5p_3	4	Cleavage
CSA023332.1	miR172b-5p_3	4	Cleavage
CSA007329.1	miR172e-3p_1	4	Cleavage
MTCONS_00024440	miR172e-3p_1	4	Cleavage
CSA017167.1	miR390a-5p	4	Cleavage
CSA017167.1	miR390e	4	Translation
MTCONS_00044917	miR396a-5p	4	Cleavage
MTCONS_00044917	miR396b-5p	4	Cleavage
MTCONS_00044917	miR396b	4	Cleavage
CSA012181.1	miR397_1	4	Cleavage
CSA012181.1	miR397a_5	4	Cleavage
MTCONS_00043145	miR399b	4	Cleavage
MTCONS_00043146	miR399b	4	Cleavage
MTCONS_00043149	miR399b	4	Cleavage
MTCONS_00043145	miR399j_2	4	Cleavage
MTCONS_00043146	miR399j_2	4	Cleavage
MTCONS_00043149	miR399j_2	4	Cleavage
CSA009890.1	miR858a	4	Cleavage
CSA023332.1	miR858a	4	Cleavage
MTCONS_00002131	miR858a	4	Cleavage
MTCONS_00002130	miR858a	4	Cleavage
MTCONS_00044918	novel_miR20	4	Cleavage
MTCONS_00044917	novel_miR26	4	Cleavage
CSA021643.1	miR1511_1	4.5	Cleavage
MTCONS_00013558	miR1511_1	4.5	Cleavage
MTCONS_00013559	miR1511_1	4.5	Cleavage
MTCONS_00013560	miR1511_1	4.5	Cleavage
MTCONS_00013561	miR1511_1	4.5	Cleavage
MTCONS_00043146	miR156c_3	4.5	Cleavage
MTCONS_00043149	miR156c_3	4.5	Cleavage
MTCONS_00043145	miR156c_3	4.5	Cleavage
MTCONS_00047249	miR166d-5p_1	4.5	Cleavage
MTCONS_00026870	miR166d-5p_1	4.5	Cleavage
MTCONS_00063895	miR168a-3p	4.5	Translation
MTCONS_00063896	miR168a-3p	4.5	Translation
CSA023332.1	miR172j	4.5	Cleavage
CSA023332.1	miR172j	4.5	Cleavage
CSA009890.1	miR172j	4.5	Cleavage
MTCONS_00002131	miR172j	4.5	Cleavage
MTCONS_00002130	miR172j	4.5	Cleavage
CSA012181.1	miR172j	4.5	Translation
CSA009890.1	miR2673a	4.5	Cleavage
MTCONS_00002131	miR2673a	4.5	Cleavage
MTCONS_00002130	miR2673a	4.5	Cleavage
CSA023332.1	miR2673a	4.5	Cleavage
CSA009630.1	miR396a-3p_2	4.5	Cleavage
CSA009014.1	miR396a-3p_2	4.5	Cleavage
CSA033887.1	miR396a-3p_2	4.5	Cleavage
MTCONS_00042697	miR396a-3p_2	4.5	Cleavage
MTCONS_00071582	miR396a-5p	4.5	Cleavage
CSA009630.1	miR396b-3p_1	4.5	Cleavage
MTCONS_00042697	miR396b-3p_1	4.5	Cleavage
CSA033887.1	miR396b-3p_1	4.5	Cleavage
CSA009014.1	miR396b-3p_1	4.5	Cleavage
MTCONS_00071582	miR396b-5p	4.5	Cleavage
MTCONS_00071582	miR396b	4.5	Cleavage
CSA030638.1	miR396g	4.5	Translation
MTCONS_00044917	miR396h	4.5	Cleavage
MTCONS_00096653	miR408b_1	4.5	Cleavage
MTCONS_00096652	miR408b_1	4.5	Cleavage
CSA021564.1	miR408b_1	4.5	Cleavage
MTCONS_00002297	miR408b_1	4.5	Cleavage
CSA005449.1	miR408b_1	4.5	Cleavage
MTCONS_00096653	miR408d	4.5	Cleavage
MTCONS_00096652	miR408d	4.5	Cleavage
CSA021564.1	miR408d	4.5	Cleavage
MTCONS_00002297	miR408d	4.5	Cleavage
CSA005449.1	miR408d	4.5	Cleavage
CSA017167.1	miR535d	4.5	Cleavage
MTCONS_00095823	novel_miR44	4.5	Cleavage
MTCONS_00097582	novel_miR52	4.5	Cleavage
CSA028013.1	novel_miR52	4.5	Cleavage
CSA009630.1	novel_miR52	4.5	Cleavage
CSA030638.1	novel_miR54	4.5	Cleavage
MTCONS_00043146	miR156a-5p	5	Cleavage
MTCONS_00043149	miR156a-5p	5	Cleavage
MTCONS_00043145	miR156a-5p	5	Cleavage
MTCONS_00091899	miR156a-5p	5	Cleavage
MTCONS_00091899	miR156a-5p	5	Cleavage
MTCONS_00091896	miR156a-5p	5	Cleavage
MTCONS_00091898	miR156a-5p	5	Cleavage
MTCONS_00091900	miR156a-5p	5	Cleavage
MTCONS_00008122	miR156a-5p	5	Cleavage
MTCONS_00043146	miR156a	5	Cleavage
MTCONS_00043149	miR156a	5	Cleavage
MTCONS_00043145	miR156a	5	Cleavage
MTCONS_00091899	miR156a	5	Cleavage
MTCONS_00091899	miR156a	5	Cleavage
MTCONS_00091896	miR156a	5	Cleavage
MTCONS_00091898	miR156a	5	Cleavage
MTCONS_00091900	miR156a	5	Cleavage
MTCONS_00008122	miR156a	5	Cleavage
MTCONS_00024440	miR156b_1	5	Cleavage
CSA007329.1	miR156b_1	5	Cleavage
MTCONS_00012675	miR156c_3	5	Cleavage
MTCONS_00043146	miR156c	5	Cleavage
MTCONS_00043146	miR156c	5	Cleavage
MTCONS_00043145	miR156c	5	Cleavage
MTCONS_00043145	miR156c	5	Cleavage
MTCONS_00091900	miR156c	5	Cleavage
MTCONS_00091896	miR156c	5	Cleavage
MTCONS_00091899	miR156c	5	Cleavage
MTCONS_00091899	miR156c	5	Cleavage
MTCONS_00091898	miR156c	5	Cleavage
MTCONS_00043149	miR156c	5	Cleavage
MTCONS_00043149	miR156c	5	Cleavage
MTCONS_00008122	miR156c	5	Cleavage
MTCONS_00047249	miR160a-3p_2	5	Cleavage
MTCONS_00098554	miR164_1	5	Cleavage
CSA015963.1	miR164_1	5	Cleavage
MTCONS_00002297	miR164a_1	5	Cleavage
CSA005449.1	miR164a_1	5	Cleavage
CSA009890.1	miR166	5	Cleavage
CSA009890.1	miR166a-3p	5	Cleavage
CSA009890.1	miR166a	5	Cleavage
CSA009890.1	miR166b	5	Cleavage
CSA009890.1	miR166e-3p	5	Cleavage
CSA009890.1	miR166g-3p	5	Cleavage
CSA009890.1	miR166h-3p	5	Cleavage
CSA009890.1	miR166k	5	Cleavage
CSA009890.1	miR166m_1	5	Cleavage
MTCONS_00101060	miR168_1	5	Translation
MTCONS_00063896	miR168a-3p_1	5	Translation
MTCONS_00063895	miR168a-3p_1	5	Translation
CSA030638.1	miR169b	5	Cleavage
CSA030638.1	miR169r-5p	5	Cleavage
CSA017167.1	miR171b_3	5	Cleavage
MTCONS_00095823	miR172a_1	5	Cleavage
CSA007329.1	miR172a_2	5	Cleavage
MTCONS_00024440	miR172a_2	5	Cleavage
CSA032720.1	miR172a_2	5	Cleavage
MTCONS_00024440	miR172a_3	5	Cleavage
CSA007329.1	miR172a_3	5	Cleavage
CSA032720.1	miR172a_3	5	Cleavage
CSA007329.1	miR172b_4	5	Cleavage
MTCONS_00024440	miR172b_4	5	Cleavage
CSA007329.1	miR172b	5	Cleavage
MTCONS_00024440	miR172b	5	Cleavage
MTCONS_00095823	miR172b	5	Translation
MTCONS_00024440	miR172c-3p	5	Cleavage
CSA007329.1	miR172c-3p	5	Cleavage
CSA032720.1	miR172c-3p	5	Cleavage
MTCONS_00095823	miR172e-3p_1	5	Cleavage
MTCONS_00024440	miR172g-3p	5	Cleavage
CSA007329.1	miR172g-3p	5	Cleavage
MTCONS_00095823	miR172g-3p	5	Translation
CSA012181.1	miR390e	5	Cleavage
MTCONS_00043146	miR396a-3p_2	5	Cleavage
MTCONS_00043149	miR396a-3p_2	5	Cleavage
MTCONS_00043145	miR396a-3p_2	5	Cleavage
CSA012181.1	miR396a-3p	5	Cleavage
MTCONS_00043146	miR396b-3p_1	5	Cleavage
MTCONS_00043149	miR396b-3p_1	5	Cleavage
MTCONS_00043145	miR396b-3p_1	5	Cleavage
CSA012181.1	miR396g-3p	5	Cleavage
MTCONS_00095823	miR396g-5p_1	5	Cleavage
MTCONS_00071582	miR396h	5	Cleavage
MTCONS_00097582	miR408b-5p_2	5	Cleavage
CSA028013.1	miR408b-5p_2	5	Cleavage
MTCONS_00095823	miR4995	5	Translation
MTCONS_00043146	miR4995	5	Cleavage
MTCONS_00043149	miR4995	5	Cleavage
MTCONS_00043145	miR4995	5	Cleavage
CSA021564.1	miR535d	5	Cleavage
MTCONS_00096652	miR535d	5	Cleavage
MTCONS_00096653	miR535d	5	Cleavage
MTCONS_00043146	miR828a	5	Cleavage
MTCONS_00043149	miR828a	5	Cleavage
MTCONS_00043145	miR828a	5	Cleavage
MTCONS_00002130	miR858b	5	Cleavage
MTCONS_00002131	miR858b	5	Cleavage
CSA023332.1	miR858b	5	Cleavage
CSA009890.1	miR858b	5	Cleavage
CSA030638.1	novel_miR16	5	Cleavage
MTCONS_00002297	novel_miR16	5	Translation
CSA005449.1	novel_miR16	5	Translation
MTCONS_00042697	novel_miR22	5	Cleavage
CSA009014.1	novel_miR22	5	Cleavage
MTCONS_00042697	novel_miR24	5	Cleavage
CSA009014.1	novel_miR24	5	Cleavage
MTCONS_00096653	novel_miR27	5	Translation
MTCONS_00096652	novel_miR27	5	Translation
CSA021564.1	novel_miR27	5	Translation
MTCONS_00078699	novel_miR37	5	Cleavage
CSA027533.1	novel_miR37	5	Cleavage
MTCONS_00010554	novel_miR54	5	Cleavage
CSA018726.1	novel_miR54	5	Cleavage
CSA032720.1	novel_miR54	5	Translation
MTCONS_00080183	miR168_1	3.5	Translation
CSA005321.1	miR168_1	3.5	Translation
MTCONS_00091154	miR156b_1	4	Cleavage
CSA012667.1	miR164_1	4	Cleavage
MTCONS_00064029	miR2673a	4	Cleavage
MTCONS_00064030	miR2673a	4	Cleavage
MTCONS_00085025	miR2673a	4	Cleavage
CSA015544.1	miR319a	4	Translation
CSA015544.1	miR319c_3	4	Translation
CSA032456.1	miR395i	4	Cleavage
CSA023743.1	miR395i	4	Translation
CSA032456.1	miR395p-3p	4	Cleavage
CSA015544.1	miR395p-3p	4	Cleavage
MTCONS_00099906	miR156c_3	4.5	Cleavage
MTCONS_00099905	miR156c_3	4.5	Cleavage
MTCONS_00099907	miR156c_3	4.5	Cleavage
MTCONS_00031738	miR157a-5p	4.5	Translation
MTCONS_00031738	miR157d	4.5	Translation
MTCONS_00099906	miR167a-5p	4.5	Translation
MTCONS_00099905	miR167a-5p	4.5	Translation
MTCONS_00099907	miR167a-5p	4.5	Translation
MTCONS_00099905	miR167a_2	4.5	Translation
MTCONS_00099906	miR167a_2	4.5	Translation
MTCONS_00099907	miR167a_2	4.5	Translation
MTCONS_00099906	miR167a	4.5	Translation
MTCONS_00099905	miR167a	4.5	Translation
MTCONS_00099907	miR167a	4.5	Translation
MTCONS_00099906	miR167d-5p	4.5	Translation
MTCONS_00099905	miR167d-5p	4.5	Translation
MTCONS_00099907	miR167d-5p	4.5	Translation
MTCONS_00099906	miR167d_1	4.5	Translation
MTCONS_00099905	miR167d_1	4.5	Translation
MTCONS_00099907	miR167d_1	4.5	Translation
CSA027386.1	miR171b-3p_1	4.5	Cleavage
CSA027386.1	miR171l-3p	4.5	Cleavage
CSA029367.1	miR172a_2	4.5	Cleavage
MTCONS_00085025	miR172a_2	4.5	Cleavage
CSA029367.1	miR172a_3	4.5	Cleavage
MTCONS_00085025	miR172a_3	4.5	Cleavage
CSA029367.1	miR172c-3p	4.5	Cleavage
MTCONS_00085025	miR172c-3p	4.5	Cleavage
CSA032456.1	miR395a_1	4.5	Cleavage
CSA023743.1	miR395a_1	4.5	Translation
CSA032456.1	miR395a_4	4.5	Cleavage
CSA023743.1	miR395a_4	4.5	Translation
CSA032456.1	miR395b_2	4.5	Cleavage
CSA015544.1	miR395b_2	4.5	Cleavage
CSA032456.1	miR395d	4.5	Cleavage
CSA015544.1	miR395d	4.5	Cleavage
MTCONS_00080183	miR845	4.5	Translation
CSA005321.1	miR845	4.5	Translation
CSA012667.1	miR858a	4.5	Cleavage
CSA018958.1	miR1446a	5	Cleavage
MTCONS_00031738	miR1446a	5	Cleavage
MTCONS_00031740	miR1446a	5	Cleavage
MTCONS_00061183	miR156c_3	5	Cleavage
MTCONS_00099906	miR156c	5	Cleavage
MTCONS_00099905	miR156c	5	Cleavage
MTCONS_00099907	miR156c	5	Cleavage
CSA032456.1	miR156c	5	Cleavage
MTCONS_00031738	miR156g_1	5	Cleavage
MTCONS_00091154	miR156g_1	5	Translation
CSA015544.1	miR159a_1	5	Translation
CSA012667.1	miR160a-3p_2	5	Cleavage
MTCONS_00087178	miR168	5	Cleavage
MTCONS_00087179	miR168	5	Cleavage
MTCONS_00087178	miR168a-5p	5	Cleavage
MTCONS_00087179	miR168a-5p	5	Cleavage
MTCONS_00087178	miR168b_1	5	Cleavage
MTCONS_00087179	miR168b_1	5	Cleavage
MTCONS_00008304	miR169d-5p_1	5	Translation
MTCONS_00008303	miR169d-5p_1	5	Translation
MTCONS_00008305	miR169d-5p_1	5	Translation
MTCONS_00008304	miR169f.1	5	Translation
MTCONS_00008305	miR169f.1	5	Translation
MTCONS_00008304	miR169g	5	Translation
MTCONS_00008305	miR169g	5	Translation
MTCONS_00008304	miR169h_2	5	Translation
MTCONS_00008305	miR169h_2	5	Translation
MTCONS_00008304	miR169m	5	Translation
MTCONS_00008305	miR169m	5	Translation
MTCONS_00099910	miR171b-3p_3	5	Cleavage
MTCONS_00099911	miR171b-3p_3	5	Cleavage
CSA010150.1	miR171b-3p_3	5	Cleavage
MTCONS_00099905	miR171b-3p_3	5	Cleavage
MTCONS_00099907	miR171b-3p_3	5	Cleavage
MTCONS_00099906	miR171b-3p_3	5	Cleavage
MTCONS_00099910	miR171b-3p	5	Cleavage
MTCONS_00099911	miR171b-3p	5	Cleavage
CSA010150.1	miR171b-3p	5	Cleavage
MTCONS_00099906	miR171b-3p	5	Cleavage
MTCONS_00099905	miR171b-3p	5	Cleavage
MTCONS_00099907	miR171b-3p	5	Cleavage
CSA029367.1	miR172a_1	5	Cleavage
MTCONS_00085025	miR172a_1	5	Cleavage
CSA012667.1	miR172b_4	5	Cleavage
MTCONS_00099906	miR172b_4	5	Cleavage
MTCONS_00099905	miR172b_4	5	Cleavage
MTCONS_00099907	miR172b_4	5	Cleavage
MTCONS_00099910	miR172b_4	5	Cleavage
MTCONS_00099911	miR172b_4	5	Cleavage
MTCONS_00008304	miR172b	5	Cleavage
MTCONS_00008305	miR172b	5	Cleavage
CSA006867.1	miR172b	5	Cleavage
CSA029367.1	miR172b	5	Cleavage
MTCONS_00085025	miR172b	5	Cleavage
MTCONS_00008304	miR172e-3p_1	5	Cleavage
MTCONS_00008305	miR172e-3p_1	5	Cleavage
CSA006867.1	miR172e-3p_1	5	Cleavage
MTCONS_00008304	miR172g-3p	5	Cleavage
MTCONS_00008305	miR172g-3p	5	Cleavage
CSA006867.1	miR172g-3p	5	Cleavage
CSA015544.1	miR319_1	5	Translation
CSA015544.1	miR319_2	5	Translation
CSA015544.1	miR319a-3p	5	Translation
CSA015544.1	miR319a_1	5	Translation
CSA012667.1	miR390a-5p	5	Cleavage
MTCONS_00080183	miR390a-5p	5	Cleavage
CSA012667.1	miR390e	5	Cleavage
MTCONS_00080183	miR390e	5	Cleavage
CSA036050.1	miR393a-5p	5	Cleavage
CSA036050.1	miR393a	5	Cleavage
CSA015544.1	miR395i	5	Cleavage
MTCONS_00091154	miR395i	5	Cleavage
MTCONS_00102773	miR395i	5	Translation
MTCONS_00064029	miR395i	5	Cleavage
MTCONS_00064030	miR395i	5	Cleavage
CSA023743.1	miR395p-3p	5	Translation
MTCONS_00080183	miR396a-3p	5	Cleavage
MTCONS_00064029	miR396c_1	5	Cleavage
MTCONS_00064030	miR396c_1	5	Cleavage
MTCONS_00102773	miR396c_1	5	Cleavage
CSA032456.1	miR403-3p_1	5	Translation
CSA036050.1	miR4995	5	Cleavage
MTCONS_00008304	miR5141	5	Cleavage
MTCONS_00008305	miR5141	5	Cleavage
CSA006867.1	miR5141	5	Cleavage
CSA023743.1	miR530_2	5	Translation
MTCONS_00080183	miR828a_1	5	Cleavage
CSA005321.1	miR828a_1	5	Cleavage
MTCONS_00008304	miR858a	5	Cleavage
MTCONS_00008305	miR858a	5	Cleavage
CSA006867.1	miR858a	5	Cleavage
CSA012667.1	miR858b	5	Translation
MTCONS_00064029	novel_miR27	5	Translation
MTCONS_00064030	novel_miR27	5	Translation
MTCONS_00079947	novel_miR33	5	Cleavage
CSA036050.1	novel_miR40	5	Cleavage
CSA032456.1	novel_miR40	5	Cleavage
MTCONS_00064029	novel_miR41	5	Cleavage
MTCONS_00064030	novel_miR41	5	Cleavage
MTCONS_00099906	novel_miR41	5	Cleavage
MTCONS_00099905	novel_miR41	5	Cleavage
MTCONS_00099907	novel_miR41	5	Cleavage
MTCONS_00099911	novel_miR41	5	Cleavage
MTCONS_00099910	novel_miR41	5	Cleavage
MTCONS_00093153	novel_miR44	5	Cleavage
CSA033206.1	novel_miR55	5	Cleavage
